# Supplementary material for: Integrated Phylogenomics and Expression Profiling of the TRM Gene Family in Brassica napus Reveals Their Role in Development and Stress Tolerance
Source: Plants (Basel). 2025 Jun 17;14(12):1858. doi: 10.3390/plants14121858 (PMC12197291; doi:10.3390/plants14121858)
Supplement: Supplementary file 1 [file plants-14-01858-s001.zip]

Archive with 1 entries (1 files):
- plants-3617685-supplementary.xlsx
