# Supplementary material for: Integrated Phylogenomics and Expression Profiling of the TRM Gene Family in Brassica napus Reveals Their Role in Development and Stress Tolerance
Source: Plants (Basel). 2025 Jun 17;14(12):1858. doi: 10.3390/plants14121858 (PMC12197291; doi:10.3390/plants14121858)
Supplement: Supplementary file 1 [file plants-14-01858-s001.zip › plants-3617685-supplementary.xlsx]

## Sheet: Sheet1
Supplementary Table S1. Primers used for RT-qPCR.
Gene ID	Forward primer(5'-3')	Reverse primer(5'-3')
BnaA01G0003500WE	TATAATCCCAGGAGAGGAGGAACTGACTA	TTAGATTTAAGAGACAACTCCTCTCCT
BnaA02G0059900WE	CTCAGGTCTCTGCCTTCAGGGAAAA	GGAGCATGGTGAAGATGAAAAGGAC
BnaA02G0162800WE	CAGCTACTCGGAGGAAAGGC	ACTGAGACATTGTCGAAGCTATTTG
BnaA02G0207500WE	GTAGTCTCTAACTTAATGCAGAATAAATCTAG	ACTGGTCCTCACATTGTTCATCAC
BnaA02G0247600WE	AGATACATACGAGAAAGCTGCAAGAAAAAGCA	ATTCGTCCTCTTCTGTTTCTTGAGT
BnaA03G0002600WE	GAGCCACGATTGTCCAGAGATGAAGA	GTACAGATCTGAAGCTGGAAGTGATG
BnaA04G0276400WE	TAGCAAACGCATCATAGGTGTTG	CACTGCCTTTGCTGCATGTT
BnaA05G0045700WE	ACTTCACCAGTCTCCAAAGATTCT	TTCGGAGATGTTAGCCTTCTTCTG
BnaA05G0068200WE	AGCCACAGAGCTCTTCTTGT	CCCCTGCGTAACCTCTGAAC
BnaA10G0057200WE	ACTTTACTCTCACAAGGTTTAGGTCTAAG	GCTCACTTCTTCTTCTTTCATGTCG
BnaC04G0062800WE	CTAAAGTCTCCAAAGAGTCCATGCG	GTGAACCAACATCTATGCCTCC
BnaC05G0557900WE	GAAAGTGAAGAAACGGGAAAGAGTACCA	AGAACAGCCCAATGCTAGGCCTAT
BnaC08G0416900WE	CCTTGTCTCCAGAGGTAAACAGAAA	GGATGACCTGAAGAGTGGAGC
